# Supplementary material for: Co-expression networks reveal the tissue-specific regulation of transcription and splicing
Source: Genome Res. 2017 Nov;27(11):1843–58. doi: 10.1101/gr.216721.116 (PMC5668942; doi:10.1101/gr.216721.116)
Supplement: Supplemental Material [file supp_gr.216721.116_Supplemental_Code_S1.zip]

Archive with 62 entries (40 files):
- twn_tsn/.git/
- twn_tsn/.git/branches/
- twn_tsn/.git/config
- twn_tsn/.git/description
- twn_tsn/.git/HEAD
- twn_tsn/.git/hooks/
- twn_tsn/.git/hooks/applypatch-msg.sample
- twn_tsn/.git/hooks/commit-msg.sample
- twn_tsn/.git/hooks/post-update.sample
- twn_tsn/.git/hooks/pre-applypatch.sample
- twn_tsn/.git/hooks/pre-commit.sample
- twn_tsn/.git/hooks/prepare-commit-msg.sample
- twn_tsn/.git/hooks/pre-push.sample
- twn_tsn/.git/hooks/pre-rebase.sample
- twn_tsn/.git/hooks/update.sample
- twn_tsn/.git/index
- twn_tsn/.git/info/
- twn_tsn/.git/info/exclude
- twn_tsn/.git/logs/
- twn_tsn/.git/logs/HEAD
- twn_tsn/.git/logs/refs/
- twn_tsn/.git/logs/refs/heads/
- twn_tsn/.git/logs/refs/heads/master
- twn_tsn/.git/logs/refs/remotes/
- twn_tsn/.git/logs/refs/remotes/origin/
- twn_tsn/.git/logs/refs/remotes/origin/HEAD
- twn_tsn/.git/objects/
- twn_tsn/.git/objects/info/
- twn_tsn/.git/objects/pack/
- twn_tsn/.git/objects/pack/pack-25dff24388126b3c9a9dc3b33a6b84f71c8e31e9.idx
- twn_tsn/.git/objects/pack/pack-25dff24388126b3c9a9dc3b33a6b84f71c8e31e9.pack
- twn_tsn/.git/packed-refs
- twn_tsn/.git/refs/
- twn_tsn/.git/refs/heads/
- twn_tsn/.git/refs/heads/master
- twn_tsn/.git/refs/remotes/
- twn_tsn/.git/refs/remotes/origin/
- twn_tsn/.git/refs/remotes/origin/HEAD
- twn_tsn/.git/refs/tags/
- twn_tsn/.gitignore
- twn_tsn/README.md
- twn_tsn/README.pdf
- twn_tsn/tsn/
- twn_tsn/tsn/readme.local.txt
- twn_tsn/tsn/recover_TSN.R
- twn_tsn/twn/
- twn_tsn/twn/check_data.R
- twn_tsn/twn/check_prerequisites.m
- twn_tsn/twn/check_prerequisites.R
- twn_tsn/twn/check_prerequisites.sh
- twn_tsn/twn/data/
- twn_tsn/twn/data/readme.local.txt
- twn_tsn/twn/demo/
- twn_tsn/twn/demo/sample_script_to_run_twn.sh
- twn_tsn/twn/filter_edges.R
- twn_tsn/twn/QUIC/
- twn_tsn/twn/QUIC/readme.local.txt
- twn_tsn/twn/readme.local.txt
- twn_tsn/twn/settings.sh
- twn_tsn/twn/standardize.m
- twn_tsn/twn/twn.m
- twn_tsn/twn/twn.sh
