# Supplementary material for: Co-expression networks reveal the tissue-specific regulation of transcription and splicing
Source: Genome Res. 2017 Nov;27(11):1843–58. doi: 10.1101/gr.216721.116 (PMC5668942; doi:10.1101/gr.216721.116)
Supplement: Supplemental Material [file supp_gr.216721.116_Supplemental_Code_S1.zip › twn_tsn/tsn/recover_TSN.R]

#This recovers tissue-specific networks for tissues from Bicmix output
##### Chuan Gao, edited and updated by Ariel Gewirtz #####

library("GeneNet")
library(Matrix)
library(reshape2)
library(ggplot2)


##### argument parsing
args <- arg_parser("program");
args <- add_argument(args, "-out", help="output directory")
args <- add_argument(args, "-gn", help="gene names in order used in expression matrix, one per line")
args <- add_argument(args, "-ss", help="sample size for each tissue used in order of tissues in expression matrix (one # per line)")
args <- add_argument(args, "-cov", help="covariate matrix with samples as rows and covariates as columns")
args <- add_argument(args, "-cn", help="covariate names")
args <- add_argument(args, "-rd", help="directory with bicmix run outputs(each as a directory)")
args <- add_argument(args, "-it", help="iteration at which to use bicmix output")
args <- add_argument(args, "-nr", help="number of runs of bicmix that you ran")
args <- add_argument(args, "-gn", help="GeneNet probability that an edge is non-zero")
args <- add_argument(args, "-thresh", help="number of times you require an edge be duplicated to be included in network = ceiling ( number of runs a covariate-specific factor was found in / THRESH)", default=4)

argv = parse_args(args)
af_fn <- argv$af
ss_fn <- argv$ss
cov_fn <- argv$cov
cn_fn <- argv$cn
dir <- argv$rd
itr <- argv$it
gn_fn <- argv$gn
num_runs <- argv$nr
thresh <- argv$thresh
outdir <- argv$out
gn_prob <- argv$gn


## read in the true data
geneNames <- read.table(gn_fn,as.is=T,stringsAsFactors=F)$V1
sampSize <- unlist(read.table(ss_fn,as.is=T))
cov=read.table(cov_fn,as.is=T)
covNames=read.table(cn_fn,as.is=T)[,1]


## some basic parameters of the data
nG=length(geneNames)      ## gene number
nS=nrow(cov)      ## sample size
nCovTotal=ncol(cov)## number of covariates


#################All the functions############################
###############################################################

## read in the results into a big list
read.data=function(dir,sd,itr,nS,nG,nCovTotal){
  if(!file.exists(paste(dir,sd,"/LAM_",itr,sep=""))){
    return("noFile")
  }else if(file.info(paste(dir,sd,"/LAM_",itr,sep=""))$size==0){
    return("noContent")
  }else{
    lamCov=t(matrix(scan(paste(dir,sd,"/LAM_",itr,sep="")),ncol=nG))
    lam=lamCov[1:nG,]
    z=t(matrix(scan(paste(dir,sd,"/Z_",itr,sep="")),ncol=2))
    o=t(matrix(scan(paste(dir,sd,"/O_",itr,sep="")),ncol=2))
    ex=t(matrix(scan(paste(dir,sd,"/EX_",itr,sep="")),nrow=nS))
    EXX=scan(paste(dir,sd,"/EXX_",itr,sep=""))
    EXX=t(matrix(EXX,nrow=sqrt(length(EXX))))
    PSI=scan(paste(dir,sd,"/PSI_",itr,sep=""))
    return(
      list(lam=lam,z=z,ex=ex,o=o,EXX=EXX,PSI=PSI)
    )
  }
}


## function to identify covariate specific factors: returns two list corresponding to 
#the two levels of the covariate; each list contains the index of the factors that 
#are specific to that level, and a matrix containing the number of samples that are 
#non-zeros for that factor level in the first row, and the number of samples that are 
#non-zeros for the other factor level in the second row 

find.fac.spec=function(data,covSpec){
  lam=data$lam;ex=data$ex;z=data$z;o=data$o
  lamCount=apply(lam,2,function(x){return(sum(x!=0))})
  sumCount=apply(ex,1,function(x){
    count1=sum(x[covSpec==1]!=0)
    count2=sum(x[covSpec==0]!=0)
    return(c(count1,count2))
  })
  whichFac1=which(sumCount[1,]!=0&sumCount[2,]==0&lamCount<1000)
  Count1=sumCount[,whichFac1]
  whichFac2=which(sumCount[1,]==0&sumCount[2,]!=0&lamCount<1000)
  Count2=sumCount[,whichFac2]
  return(list(
    count1=list(
      whichFac=whichFac1,Count=Count1),
    count2=list(
      whichFac=whichFac2,Count=Count2))
  )
}


## Build the gene network that is specific to the covariate
get.network.all.component.spec=function(data,facSpec,gn_prob){
  lam=data$lam;ex=data$ex;z=data$z;o=data$o;EXX=data$EXX;PSI=data$PSI;
  VXX=EXX[facSpec,facSpec,drop=F]-ex[facSpec,,drop=F]%*%t(ex[facSpec,,drop=F])
  if(nrow(VXX)==1){
    indexGene=which((lam[,facSpec]!=0),arr.ind=T)
  }else{
    indexGene=which((lam[,facSpec]!=0),arr.ind=T)[,1]
  }
  if(length(facSpec)==1){
    indexGene=matrix(indexGene,ncol=1)
  }
  indexGene=as.vector(indexGene)
  indexGene=indexGene[!duplicated(indexGene)]
  indexGene=sort(indexGene)
  if(length(facSpec)==1 & length(indexGene)==1){
    return(0)
  }
  LXXL=lam[indexGene,facSpec]%*%VXX%*%t(lam[indexGene,facSpec])+diag(PSI[indexGene])
  LXXLi=solve(LXXL)
  posrows = which(diag(LXXL)>0)
  precision = cov2cor(LXXLi[posrows,posrows])
  nanrows <- which(is.na(precision))
  if(length(nanrows)>1){
	 precision <- precision[-(nanrows),]
  }
  exitStatus=tryCatch({
    arth.edges <- network.test.edges(precision,direct=FALSE,plot=FALSE)      
    if(nrow(precision)==2){
      arth.edges=t(arth.edges)
      arth.net=arth.edges[arth.edges[,6]>gn_prob,]
    }else{
      arth.net=arth.edges[arth.edges[,6]>gn_prob,]
    }
  },error = function(e){return("Error")})
  
  if(length(arth.net)==0){
    return(all.net="no edges")
  }
  cat("number of edges ",nrow(arth.net),"\n")
  nname=(1:nrow(lam))[indexGene]
  arth.net[,2]=nname[arth.net[,2]]
  arth.net[,3]=nname[arth.net[,3]]
  return(arth.net)
}

## vote on the duplicated edges using the ensemble method. 
##nDup is the number of times each edge is replicated. 
vote.network=function(all.net,geneNames,nDup){
  all.net.out=list()
  all.net.bak=all.net
  
  edges=data.frame(seed = all.net$sd,edges = paste(all.net$node1,"_",all.net$node2,sep = ""),stringsAsFactors=F)
  edgesND=edges[!duplicated(edges$edges),]
  rownames(edgesND)=edgesND$edges
  Dtable = table(edges[,1:2])
  
  countDupEdges=apply(Dtable,2,function(x){return(sum(x>0))})
  dupSeed=apply(Dtable,2,function(x){return(paste(names(which(x!=0)),collapse=","))})
  
  Dindex=(countDupEdges>nDup)
  if(sum(Dindex)==0){return("noEdges")}
  goodEdges=data.frame(edgesND[names(Dindex)[Dindex],],countEdges=countDupEdges[Dindex],DupSeed=dupSeed[Dindex],stringsAsFactors=F)
  
  n=nrow(goodEdges)
  node1 = sapply(goodEdges[,2],function(x){return(strsplit(x, "_")[[1]][1])})
  node2 = sapply(goodEdges[,2],function(x){return(strsplit(x, "_")[[1]][2])})
  all.net.out$edges=data.frame(Source=node1,Target=node2,Weight=goodEdges[,3])
  
  nodeAll=sort(as.numeric(as.character(c(node1,node2))))
  nodeAll=nodeAll[!duplicated(nodeAll)]
  
  AllSd=sapply(nodeAll,function(x){
    index=grep(x,goodEdges[,2])
    AllSdi=lapply(goodEdges$DupSeed[index],function(x){return(strsplit(x, ",")[[1]])})
    AllSdi=unlist(AllSdi)
    AllSdi=sort(as.numeric(AllSdi[!duplicated(AllSdi)]))
    AllSdi=paste(AllSdi,collapse=",")
    return(AllSdi)
  })
  
  nodeFull = data.frame(Id = nodeAll,Label = geneNames[nodeAll],DupSeed=AllSd,stringsAsFactors=F)
  all.net.out$nodes=nodeFull
  return(all.net.out)
}


###########################Functions over###############################
#########################################################################

all.net=rep(list(c()),nCovTotal)
sdFac=rep(list(c()),nCovTotal)
names(all.net)=covNames

seeds2use <- c(1:num_runs)

#find the tissue-specific factors from each run
for(i in 1:length(seeds2use)){
  isd <- seeds2use[i]   
  data=read.data(dir,isd,itr,nS,nG,nCovTotal);
  lam=data$lam;ex=data$ex;z=data$z;o=data$o;EXX=data$EXX;PSI=data$PSI;
  lamCount=apply(lam,2,function(x){return(sum(x!=0))})
  xCount=apply(ex,1,function(x){return(sum(x!=0))})
  for(iTis in c(1:nCovTotal)){
    facSpec=find.fac.spec(data,cov[,iTis]);
    if(length(facSpec$count1$whichFac)==0){
      next
    }
    arth.net=get.network.all.component.spec(data,facSpec$count1$whichFac,gn_prob)
    if(length(arth.net)==1){
      next
    }
    all.net[[iTis]]=rbind(all.net[[iTis]],data.frame(arth.net,sd=rep(isd,nrow(arth.net))))
    sdFac[[iTis]]=rbind(sdFac[[iTis]],data.frame(sd=rep(isd,length(facSpec$count1$whichFac)),fac=facSpec$count1$whichFac,lamCount=lamCount[facSpec$count1$whichFac],xCount=xCount[facSpec$count1$whichFac]))
  }
}

#select final edges to be in each covariate specific network
for(iTis in c(1:nCovTotal)){
  sdTisi=all.net[[iTis]][,7] #get the number of runs of bicmix a covariate-specific factor was produced
  sdTisi=sdTisi[!duplicated(sdTisi)]
  nSd=length(sdTisi)
  if(nSd==0){
    next
  }
  nDup=ceiling(nSd/thresh) #calculate the number of duplications required for an edge to be included

  voteNetwork=vote.network(all.net[[iTis]],geneNames,nDup)
  if(length(voteNetwork)==1){
    next
  }
  write.table(voteNetwork$nodes[,1:2],paste(outdir,covNames[iTis],"_spec_ensemble_nDup",nDup,"_nodes.csv",sep=""),sep=";",quote=F,row.names=F,col.names=names(voteNetwork$nodes[,1:2]))
  write.table(voteNetwork$edges,paste(outdir,covNames[iTis],"_spec_ensemble_nDup",nDup,"_edges.csv",sep=""),sep=";",quote=F,row.names=F,col.names=names(voteNetwork$edges))
}
