# Supplementary material for: Co-expression networks reveal the tissue-specific regulation of transcription and splicing
Source: Genome Res. 2017 Nov;27(11):1843–58. doi: 10.1101/gr.216721.116 (PMC5668942; doi:10.1101/gr.216721.116)
Supplement: Supplemental Material [file supp_gr.216721.116_Supplemental_Code_S1.zip › twn_tsn/twn/demo/sample_script_to_run_twn.sh]

# parameters
twn_dir='/home/asaha6/github/twn_tsn/twn'    # twn directory *** change it ***
te_fn="$twn_dir/data/demo/TE_demo.txt"       # total expression file
ir_fn="$twn_dir/data/demo/IR_demo.txt"       # isoform ratio file
out_fn_prefix="$twn_dir/demo/output_demo"    # output file prefix
l_tt=0.5      # penalty parameter
l_ti=0.4      # penalty parameter
l_ii=0.4      # penalty parameter
l_d=0         # penalty parameter
l_s=0.05      # penalty parameter

# move to the twn source directory 
cd $twn_dir   

# run twn
sh ./twn.sh $te_fn $ir_fn $out_fn_prefix $l_tt $l_ti $l_ii $l_d $l_s  
