# Supplementary material for: Co-expression networks reveal the tissue-specific regulation of transcription and splicing
Source: Genome Res. 2017 Nov;27(11):1843–58. doi: 10.1101/gr.216721.116 (PMC5668942; doi:10.1101/gr.216721.116)
Supplement: Supplemental Material [file supp_gr.216721.116_Supplemental_Code_S1.zip › twn_tsn/twn/readme.local.txt]

this folder should contain TWN codes and data.
