# Supplementary material for: Co-expression networks reveal the tissue-specific regulation of transcription and splicing
Source: Genome Res. 2017 Nov;27(11):1843–58. doi: 10.1101/gr.216721.116 (PMC5668942; doi:10.1101/gr.216721.116)
Supplement: Supplemental Material [file supp_gr.216721.116_Supplemental_Code_S1.zip › twn_tsn/twn/settings.sh]

settings_dir=$(cd $(dirname "$0") && pwd -P);
quic_directory="$settings_dir/QUIC";
gene_annotation="$settings_dir/data/gene_annot.txt"; 
isoform_annotation="$settings_dir/data/transcript_annot.txt";
positional_overlap="$settings_dir/data/positional_overlap.txt";
cross_mappable_genes="$settings_dir/data/cross_mappable_genes.txt";

n_iteration=50;
threshold=1e-4;
standardize_data=1;     # 1: standardize data, 0: do not standardize data

matlab_path="matlab";   # "matlab" to use default matlab
rscript_path="Rscript"; # "Rscript" to use default R
