# Supplementary material for: Co-expression networks reveal the tissue-specific regulation of transcription and splicing
Source: Genome Res. 2017 Nov;27(11):1843–58. doi: 10.1101/gr.216721.116 (PMC5668942; doi:10.1101/gr.216721.116)
Supplement: Supplemental Material [file supp_gr.216721.116_Supplemental_Code_S1.zip › twn_tsn/twn/standardize.m]

function [X] = standardize(X)
[n p] = size(X);
X = X - repmat(nanmean(X,2),1,p);
m = mean(X,2);
X(isnan(X)) = 0;
st = sqrt(sum(X.^2,2));
X = X./repmat(nanstd(X,0,2)+1e-100,1,p);
